# Supplementary material for: Dynamic acidity in defective UiO-66
Source: Chem Sci. 2016 Mar 22;7(7):4706–12. doi: 10.1039/c5sc04953a (PMC6016445; doi:10.1039/c5sc04953a)
Supplement: SC-007-C5SC04953A-s001 [file SC-007-C5SC04953A-s001.zip]

Archive with 1 entries (1 files):
- mof.inp
