# Supplementary material for: Dynamic acidity in defective UiO-66
Source: Chem Sci. 2016 Mar 22;7(7):4706–12. doi: 10.1039/c5sc04953a (PMC6016445; doi:10.1039/c5sc04953a)
Supplement: SC-007-C5SC04953A-s001 [file SC-007-C5SC04953A-s001.zip › mof.inp]

 &GLOBAL
   PROJECT_NAME mof
   RUN_TYPE  MD
 &END GLOBAL
 &MOTION
   &MD
     ENSEMBLE  NVT
     STEPS  10000
     TIMESTEP     4.9999999999999994E-01
     TEMPERATURE     3.0000000000000000E+02
     &THERMOSTAT
       TYPE  CSVR
       &CSVR
         TIMECON    50
       &END CSVR
     &END THERMOSTAT
   &END MD
   &PRINT
     &TRAJECTORY  SILENT
       FORMAT  XMOL
       &EACH
         MD  10
       &END EACH
     &END TRAJECTORY
     &CELL  SILENT
       &EACH
         MD  10
       &END EACH
     &END CELL
     &VELOCITIES  SILENT
       &EACH
         MD  10
       &END EACH
     &END VELOCITIES
     &FORCES  SILENT
       &EACH
         MD  10
       &END EACH
     &END FORCES
     &RESTART  SILENT
       &EACH
         MD  10
       &END EACH
     &END RESTART
   &END PRINT
 &END MOTION
 &FORCE_EVAL
   METHOD  QS
   STRESS_TENSOR  ANALYTICAL
   &DFT
     BASIS_SET_FILE_NAME ./BASIS
     POTENTIAL_FILE_NAME ./POTENTIAL
     UKS  F
     MULTIPLICITY  1
     CHARGE  0
     &SCF
       MAX_SCF  20
       EPS_SCF     1.0000000000000002E-06
       SCF_GUESS  RESTART
       &OT  T
         MINIMIZER  CG
         PRECONDITIONER  FULL_ALL
       &END OT
       &OUTER_SCF  T
         EPS_SCF     1.0000000000000002E-06
         MAX_SCF  10
       &END OUTER_SCF
     &END SCF
     &QS
       EPS_DEFAULT     9.9999999999999998E-13
     &END QS
     &MGRID
       CUTOFF     6.0000000000000000E+02
       REL_CUTOFF     6.0000000000000000E+01
     &END MGRID
     &XC
       DENSITY_CUTOFF     1.0000000000000000E-10
       GRADIENT_CUTOFF     1.0000000000000000E-10
       TAU_CUTOFF     1.0000000000000000E-10
       &XC_FUNCTIONAL  NO_SHORTCUT
         &PBE  T
         &END PBE
       &END XC_FUNCTIONAL
       &VDW_POTENTIAL
         POTENTIAL_TYPE  PAIR_POTENTIAL
         &PAIR_POTENTIAL
           TYPE  DFTD3
           PARAMETER_FILE_NAME ./dftd3.dat
           REFERENCE_FUNCTIONAL PBE
           CALCULATE_C9_TERM  T
         &END PAIR_POTENTIAL
       &END VDW_POTENTIAL
     &END XC
     &PRINT
       &MULLIKEN  OFF
       &END MULLIKEN
       &HIRSHFELD  OFF
       &END HIRSHFELD
     &END PRINT
   &END DFT
   &SUBSYS
     &CELL
       A     2.0917999999999999E+01    0.0000000000000000E+00    0.0000000000000000E+00
       B     0.0000000000000000E+00    2.0917999999999999E+01    0.0000000000000000E+00
       C     0.0000000000000000E+00    0.0000000000000000E+00    2.0917999999999999E+01
       MULTIPLE_UNIT_CELL  1 1 1
       SYMMETRY  CUBIC
     &END CELL
     &COORD
C    7.6687135730442146E-01    5.0486835419795784E-01    6.8545751260729915E-01
O    6.6956363684124354E-01    5.0509232225499079E-01    5.9432918394803336E-01
H    7.7913084905600904E-01    5.0299430247616006E-01    6.3487949906115326E-01
C    7.3360785089583680E-01    9.9553253437078693E-01    6.8548033745815173E-01
O    8.3144142888380512E-01    9.9317314511034771E-01    5.9482439758985450E-01
C    7.3232567947614413E-01    5.0865762803700598E-01    8.1465966526706279E-01
O    8.2881402066493715E-01    5.0177458812018505E-01    9.0578781391311236E-01
H    7.2006295998076808E-01    5.0999409978688970E-01    8.6523718149102535E-01
C    7.6722901905647467E-01    9.8933384105367672E-01    8.1474850766764895E-01
O    6.7022415421492898E-01    9.9675860729384447E-01    9.0555470585169839E-01
H    7.7920634456075621E-01    9.8699345758559431E-01    8.6535911885991379E-01
O    5.8427169673661339E-01    6.9158544464504079E-01    4.9548183396146894E-01
C    6.8502180405622892E-01    7.3202574695995359E-01    9.9218803801109434E-01
O    5.9351992520316599E-01    8.2856077601944123E-01    9.9668886458061456E-01
H    6.3448120771815497E-01    7.1952449636786520E-01    9.9235040749155301E-01
O    9.1437043230444992E-01    8.0978778503756543E-01    5.0128525401523771E-01
C    8.1410609804115797E-01    7.6707281094926372E-01    9.9196023871643468E-01
O    9.0556806799939327E-01    6.7022275249459540E-01    9.9685965796437226E-01
H    8.6464941645437210E-01    7.7957060251763521E-01    9.9194557614557621E-01
C    5.1205026703952905E-01    6.8539315415096924E-01    7.6649376738528496E-01
O    5.0163609339708803E-01    5.9366734382347297E-01    6.7042070593293457E-01
H    5.1627069808056403E-01    6.3499622492392482E-01    7.7886543261713259E-01
C    9.9807279616394629E-01    6.8634233278328127E-01    7.3293842774652829E-01
O    9.9681179246457596E-01    5.9377528922375034E-01    8.2868477573077959E-01
C    5.0077810456281779E-01    8.1410573573315514E-01    7.3191869153804068E-01
O    5.0165825290016652E-01    9.0567792993259921E-01    8.2860559997263084E-01
H    4.9615591620914906E-01    8.6447841161736538E-01    7.1958937255243416E-01
C    9.8749730928627322E-01    8.1481099520259648E-01    7.6881007104672161E-01
O    9.9709781506808082E-01    9.0746601019481243E-01    6.7295448920329481E-01
H    9.8354920490943498E-01    8.6510832328897547E-01    7.8168568564043128E-01
C    5.0104093597051325E-01    7.6708811912020824E-01    6.8491092317080560E-01
O    5.0485742989460125E-01    6.7006202181023788E-01    5.9300250321869041E-01
H    4.9612797502161227E-01    7.7956494092978956E-01    6.3459937352313112E-01
C    9.9829401441022514E-01    7.3385072896234871E-01    6.8645741712865360E-01
O    9.9636407588008213E-01    8.3096645285724224E-01    5.9551120867161189E-01
C    5.1168024870124273E-01    7.3238212164445937E-01    8.1355687901984430E-01
O    5.0179769055882550E-01    8.2863156780995129E-01    9.0539212585108975E-01
H    5.1563802418795657E-01    7.1996697757860184E-01    8.6396602762944430E-01
C    9.8746614269492827E-01    7.6732081393448748E-01    8.1538127669852134E-01
O    9.9672325596592137E-01    6.7016761408619097E-01    9.0615181967638514E-01
H    9.8350124808089245E-01    7.7923196359551683E-01    8.6591123043812912E-01
O    6.9238067382801260E-01    5.8127879009376393E-01    4.9521555258462818E-01
C    7.3202673346015701E-01    6.8500726956042113E-01    9.9220948231755679E-01
O    8.2856432537148439E-01    5.9349447837896108E-01    9.9679247636194368E-01
H    7.1951553973806370E-01    6.3447013753989157E-01    9.9238610911736758E-01
O    8.0329235632886054E-01    9.2067697794522907E-01    4.9501964593574377E-01
C    7.6709550883866506E-01    8.1409589370640323E-01    9.9193628513419174E-01
O    6.7024268981567514E-01    9.0557021762328860E-01    9.9674405119350673E-01
H    7.7959871184707930E-01    8.6463753451796399E-01    9.9189726956718105E-01
C    6.8516608223962316E-01    5.0895806586176495E-01    7.6783772700171760E-01
O    5.9335754852104883E-01    5.0146647844503234E-01    6.7235180110707560E-01
H    6.3469179546568943E-01    5.1044967352059345E-01    7.8049849952784600E-01
C    6.8608587446390623E-01    9.9555497439342644E-01    7.3201888449537755E-01
O    5.9361596461354371E-01    9.9679987259892033E-01    8.2847269545587887E-01
H    6.3574299018023972E-01    9.9822168361476782E-01    7.1899928147932113E-01
C    8.1405432324174398E-01    5.0455061700418347E-01    7.3230396730672798E-01
O    9.0575808272931790E-01    5.0174430501485601E-01    8.2878753338006450E-01
H    8.6452465301388393E-01    5.0261282997104473E-01    7.1967240201215210E-01
C    8.1472535739613161E-01    9.8940847853270875E-01    7.6822079822523215E-01
O    9.0719043235894115E-01    9.9980116046369516E-01    6.7286132684343336E-01
H    8.6510154136619311E-01    9.8723113621840286E-01    7.8120435253434539E-01
Zr    6.1704542878264312E-01    4.9846884242432166E-01    4.9886044120586137E-01
Zr    4.9968551893749247E-01    6.1571993214117970E-01    4.9827407474131452E-01
Zr    4.9964369311014156E-01    4.9928853992402317E-01    6.1986670033720870E-01
C    6.5121896820469671E-01    5.0466301404604053E-01    6.5272980201851771E-01
C    7.0211270396594405E-01    5.0670283789288417E-01    7.0294461016192800E-01
C    8.4945986822215458E-01    9.9505556129972150E-01    6.5327204623868540E-01
C    7.9827617894655423E-01    9.9283565765506621E-01    7.0325571681032861E-01
C    8.4761416463246630E-01    5.0343836797795327E-01    8.4762738580407437E-01
C    7.9705466376536505E-01    5.0603323133775013E-01    7.9719554501973366E-01
C    6.5176416253532554E-01    9.9518904004581210E-01    8.4731769495089770E-01
C    7.0258583433014687E-01    9.9283823853105924E-01    7.9701945761913251E-01
O    6.4464991861620680E-01    6.4761792158926557E-01    3.9707785347848623E-01
C    6.5167640331903520E-01    8.4738919581664285E-01    9.9502584289524243E-01
C    7.0223479358718277E-01    7.9688802585921492E-01    9.9255120688810705E-01
O    8.5364313851265095E-01    8.5059972170657250E-01    4.0304297866709116E-01
C    8.4738615947992590E-01    6.5165394305621727E-01    9.9513690245522846E-01
C    7.9689085976037233E-01    7.0221270687869486E-01    9.9259636659815387E-01
C    5.0463840342209121E-01    6.5165252096621518E-01    6.5130589796392802E-01
C    5.0644617668066050E-01    7.0236931691799043E-01    7.0180674940488585E-01
C    9.9523151601272308E-01    6.5182963751460132E-01    8.4786929092879626E-01
C    9.9302698113876264E-01    7.0279773109798116E-01    7.9777735516348514E-01
C    5.0331861588766824E-01    8.4749581670960705E-01    8.4727088026104413E-01
C    5.0573582971078157E-01    7.9703751533291956E-01    7.9662086942172250E-01
C    9.9529380156810998E-01    8.4943860962418816E-01    6.5379609652768900E-01
C    9.9320245597378454E-01    7.9843424287202469E-01    7.0398938838819625E-01
O    9.4886071544091588E-01    9.4907442034464295E-01    5.5314959831119015E-01
O    5.4950058531212476E-01    9.4980021431688899E-01    9.4967776499902856E-01
O    5.5206072202790879E-01    5.5137079209382811E-01    5.5304601091546535E-01
O    9.4980453529241049E-01    5.4946006523786894E-01    9.4992753948510800E-01
Zr    3.8060652470377537E-01    1.4352352031155414E-05    8.4524709164020428E-05
Zr    2.4152800302425996E-05    3.8057260293421313E-01    1.0220236566160262E-04
O    6.6791121437125414E-02    6.6632822471795930E-02    4.3258471179965574E-01
O    4.3227730691865290E-01    6.6958871210692633E-02    6.7011195740664872E-02
O    4.3248673688901978E-01    4.3197691778305830E-01    4.3318614626115026E-01
O    6.7003470292036016E-02    4.3224598373473067E-01    6.7061288275098857E-02
H    9.3688766560008532E-02    4.0515506324969114E-01    9.3813711168371478E-02
H    4.0522369471888092E-01    9.3643075890293248E-02    9.3800038782980988E-02
H    4.0640710112907291E-01    4.0606394922694306E-01    4.0476706952439601E-01
H    9.2766111030620352E-02    9.2621348731998371E-02    4.0412350529229418E-01
C    7.6766878196327382E-01    4.8708268240561766E-03    1.8405774212536924E-01
O    6.7010307957169224E-01    3.1411114627588992E-03    9.3769489070935672E-02
H    7.7952172131911524E-01    3.6103784274966249E-03    1.3337937170852002E-01
C    7.3429674730955130E-01    8.6977102583724424E-03    3.1348141970678972E-01
O    8.3143857013742817E-01    6.4280895549095173E-03    4.0377074134238461E-01
H    7.2256169045354701E-01    1.0421228398144480E-02    3.6418196813428699E-01
C    6.8501444675917289E-01    2.6799273018896047E-01    7.6606483106489050E-03
O    5.9349713527686299E-01    1.7142775835881560E-01    3.2199250701504807E-03
H    6.3448516077989914E-01    2.8051993078517884E-01    7.3852945348063239E-03
C    8.1410341109925666E-01    2.3290701535396977E-01    8.2842591811476095E-03
O    9.0558825029678547E-01    3.2978358175394279E-01    3.2177620163371229E-03
H    8.6463545826130428E-01    2.2038169621682902E-01    8.5035810555482792E-03
C    5.0679942132952271E-01    1.8560633440254415E-01    2.6760900791941522E-01
O    5.0177312604795377E-01    9.4240694443802078E-02    1.7114414805936443E-01
H    5.0702903830873436E-01    1.3505518682453546E-01    2.8004499420646495E-01
C    5.0607586573550267E-01    3.1477285235961222E-01    2.3269026540932042E-01
O    5.0203899768108640E-01    4.0596588385300525E-01    3.3014728742600424E-01
H    5.0573194618507145E-01    3.6534777640002020E-01    2.2032270762770309E-01
C    5.0599849691668930E-01    2.6781547703073477E-01    1.8562485523809766E-01
O    5.0173121638717810E-01    1.7118268009261259E-01    9.4162227193223938E-02
H    5.0560513974882126E-01    2.8036707563645846E-01    1.3510108801064491E-01
C    5.0687469845110078E-01    2.3255152837031196E-01    3.1463411284882514E-01
O    5.0185990407436099E-01    3.2789207675000059E-01    4.0627193028262681E-01
H    5.0717377696078580E-01    2.2002442325436494E-01    3.6515622021827532E-01
C    7.6708228303037451E-01    1.8590127052011907E-01    8.2755002235024005E-03
O    6.7020731069160699E-01    9.4440041109200443E-02    3.1645009329916872E-03
H    7.7959222007448936E-01    1.3536588018281634E-01    8.4879636920642803E-03
C    7.3202894226956905E-01    3.1499306535767729E-01    7.6653389317227622E-03
O    8.2858989473796707E-01    4.0649376430991357E-01    3.2383432053525547E-03
H    7.1951040614244655E-01    3.6552397565662648E-01    7.3866671599311443E-03
C    6.8666037058809870E-01    8.8667244104424503E-03    2.6709823932749432E-01
O    5.9381715530619483E-01    3.2047285963265814E-03    1.7131966778315746E-01
H    6.3631203526535973E-01    1.0622077189101804E-02    2.8024887108057822E-01
C    8.1529940565628367E-01    4.4854164113200872E-03    2.3047224672487687E-01
O    9.0784265779264395E-01    4.2948389755310630E-05    3.2704230735737871E-01
H    8.6566741641923273E-01    2.8691269672854115E-03    2.1735134700771772E-01
Zr    4.9997517125796825E-01    1.2001935400582674E-01    8.7051488598531077E-05
C    6.5191171220345390E-01    4.6469320795937390E-03    1.5215047994695846E-01
C    7.0301686332671520E-01    6.5816570396630024E-03    2.0205539822294824E-01
C    8.4978510911691729E-01    4.2774593139622858E-03    3.4583040010379135E-01
C    7.9891495500572629E-01    6.0284387267645892E-03    2.9550940052109692E-01
C    6.5168364595892581E-01    1.5265583886046416E-01    4.8933413883932809E-03
C    7.0222703292778832E-01    2.0312929685999176E-01    7.4425749272203200E-03
C    8.4737199828922383E-01    3.4829427293148868E-01    4.9297034195177336E-03
C    7.9689067611357056E-01    2.9776659810695405E-01    7.4552689359903010E-03
C    5.0341148362037846E-01    1.5245423872734346E-01    1.5237426528433598E-01
C    5.0586350131534785E-01    2.0293617973233541E-01    2.0279968815763127E-01
C    5.0364559194134417E-01    3.4771503113093005E-01    3.4828100739173151E-01
C    5.0601322354679767E-01    2.9742253795151002E-01    2.9749079715866411E-01
O    9.4989258710936764E-01    5.1005818041048485E-02    4.5007575134505134E-01
O    5.4940933636569322E-01    4.4754789832838276E-01    4.5041691676649948E-01
O    5.4941946949783038E-01    5.0143747218426703E-02    5.0162525164098040E-02
O    9.4986083933535748E-01    4.5050842714288181E-01    5.0250270153432849E-02
C    2.6808840982196375E-01    5.0679427937397847E-01    1.8581584448964131E-01
O    1.7130955039781073E-01    5.0172607859391583E-01    9.4351667749428922E-02
H    2.8059072263218493E-01    5.0716756458168455E-01    1.3527797471945155E-01
C    2.3311145156694274E-01    5.0571066079409299E-01    3.1488884679544554E-01
O    3.2939216377017105E-01    5.0169067854961635E-01    4.0640979863891669E-01
H    2.2062981006765287E-01    5.0522244523613402E-01    3.6542642572911022E-01
C    1.8585226665408949E-01    7.6709783845802992E-01    8.3035576089827579E-03
O    9.4396970351933479E-02    6.7018827614003951E-01    3.2668468746646644E-03
H    1.3531538947099805E-01    7.7960286420091052E-01    8.5406439737523675E-03
C    3.1495196083295279E-01    7.3206143897814002E-01    7.6457202968155061E-03
O    4.0644136090555583E-01    8.2859876203633398E-01    3.1432913160376395E-03
H    3.6548454447886397E-01    7.1955077102168186E-01    7.3592594040051721E-03
C    1.2120402437419561E-02    6.8480752737259032E-01    2.6787637840263034E-01
O    3.2555638167466555E-03    5.9340754342041191E-01    1.7144659430606224E-01
H    1.5332238264074800E-02    6.3431456801416775E-01    2.8016055262440465E-01
C    3.9390365476278926E-03    8.1378931667962628E-01    2.3335866478048778E-01
O    3.1203297832783266E-03    9.0496825866987796E-01    3.3008596841077392E-01
H    8.0379248584383240E-04    8.6429838787972846E-01    2.2111106487356230E-01
C    3.6282553979685886E-03    7.6688407628163913E-01    1.8623275658997573E-01
O    3.1152245479512774E-03    6.7018677792858272E-01    9.4496538258684495E-02
H    2.8181093565305180E-04    7.7944136660482233E-01    1.3581596102190405E-01
C    1.2693238864542471E-02    7.3176004800745931E-01    3.1494461873257507E-01
O    8.8183627462494769E-03    8.2847705394139048E-01    4.0685014303178235E-01
H    1.6684999965602777E-02    7.1927644768448795E-01    3.6533795085549658E-01
C    2.6795580398507962E-01    6.8504189725093700E-01    7.6597334135168615E-03
O    1.7141948549743141E-01    5.9350117582585038E-01    3.2414107358161104E-03
H    2.8049634262841361E-01    6.3451575023093065E-01    7.3806345558898312E-03
C    2.3285649510432915E-01    8.1412446514650649E-01    8.2886293175626451E-03
O    3.2976072104927778E-01    9.0562684595970955E-01    3.2038234027618249E-03
H    2.2032364774551944E-01    8.6465551716933098E-01    8.5077610371052572E-03
C    1.8606529322868995E-01    5.0562067603169214E-01    2.6791767363443042E-01
O    9.4449435846826330E-02    5.0170503158174939E-01    1.7131334700669207E-01
H    1.3554300838352223E-01    5.0503955251622334E-01    2.8047452022302255E-01
C    3.1513696223362292E-01    5.0689413250062409E-01    2.3280961779473658E-01
O    4.0666108476143270E-01    5.0205779016160501E-01    3.2988740258004734E-01
H    3.6567959055406268E-01    5.0734585547777467E-01    2.2031301855007346E-01
Zr    1.2005597279495300E-01    4.9996648965983204E-01    1.6885260704650959E-04
Zr    6.8114480206508691E-05    4.9980293247579921E-01    1.2017998889556193E-01
C    1.5266071489975139E-01    5.0332000744932059E-01    1.5258334288547995E-01
C    2.0322447999971865E-01    5.0569221568089551E-01    2.0304079008035844E-01
C    3.4854760348268449E-01    5.0355208628374759E-01    3.4823598464526068E-01
C    2.9797279336023813E-01    5.0587313140183421E-01    2.9766857809202424E-01
C    1.5262601929596309E-01    6.5168702922826294E-01    4.9559684035115018E-03
C    2.0308749844005813E-01    7.0224238707287168E-01    7.4671764260216414E-03
C    3.4826487044955512E-01    8.4739705946447863E-01    4.8797724892694350E-03
C    2.9771875691614319E-01    7.9692189947886893E-01    7.4337149108839014E-03
C    4.8122663300182488E-03    6.5159589725516687E-01    1.5270057761663136E-01
C    7.2451802958027707E-03    7.0206534220221439E-01    2.0320411143510045E-01
C    6.8601900754724499E-03    8.4698651320039398E-01    3.4881439648018292E-01
C    8.1285204987926758E-03    7.9653665930064776E-01    2.9806736214122664E-01
O    5.1582098641944234E-02    9.4953382660818619E-01    4.5057755392166704E-01
O    4.4774791969934807E-01    5.4920968855789376E-01    4.4998641692475078E-01
O    4.5054767892523323E-01    9.4985725392175924E-01    5.0119886883956154E-02
O    5.0198392390594773E-02    5.4939253473009964E-01    5.0324210349873534E-02
C    7.3200545644393655E-01    4.9454406831990422E-01    1.8565979815025224E-01
O    8.2872205738786697E-01    4.9830474765876864E-01    9.4308934146974666E-02
H    7.1956693483018985E-01    4.9563209096244337E-01    1.3511585581384419E-01
C    7.6692601225697954E-01    4.9139896068182276E-01    3.1475743448406523E-01
O    6.7009641122908936E-01    4.9213305176167382E-01    4.0610420789697838E-01
H    7.7929299253189133E-01    4.8997804973141085E-01    3.6531960160676663E-01
C    4.9864753661448064E-01    6.8442066894235221E-01    2.3073205501235558E-01
O    4.9838467137591530E-01    5.9260310945119854E-01    3.2739545111141216E-01
H    5.0277778282585128E-01    6.3405236859868164E-01    2.1818685624207748E-01
C    4.8777077295023485E-01    8.1303028211310879E-01    2.6612150295113685E-01
O    4.9820708454623153E-01    9.0521951314185789E-01    1.7088879605167306E-01
H    4.8348549267579305E-01    8.6337458869210071E-01    2.7867448344547169E-01
C    4.9908194358509322E-01    7.3171059541007399E-01    1.8399891539656554E-01
O    4.9837446741035207E-01    8.2883192784606019E-01    9.3166282646422113E-02
H    5.0355023877595195E-01    7.1966576835153162E-01    1.3354553716514089E-01
C    4.8704862417846589E-01    7.6571361877381916E-01    3.1275420388141478E-01
O    4.9200666480729527E-01    6.6948255920421662E-01    4.0393132399194354E-01
H    4.8181868983342152E-01    7.7765306000936085E-01    3.6315816012383467E-01
C    6.8493648299305088E-01    4.9378536383924404E-01    2.3261883321069504E-01
O    5.9346026254778828E-01    4.9558739768223670E-01    3.2957254786421891E-01
H    6.3439282157503873E-01    4.9422875487831469E-01    2.2010731646331116E-01
C    8.1399862852456206E-01    4.9225465233651450E-01    2.6780847656144646E-01
O    9.0560072409989301E-01    4.9824571148599162E-01    1.7129843927113891E-01
H    8.6452678502898650E-01    4.9160393282937143E-01    2.8034394299098403E-01
Zr    5.0163691369417196E-01    5.0111198724313288E-01    3.8221822991477483E-01
C    8.4743053744025876E-01    4.9665212357645228E-01    1.5251807662740505E-01
C    7.9685048874464404E-01    4.9415654429521172E-01    2.0295420840613093E-01
C    6.5155499706760078E-01    4.9319717989257683E-01    3.4807797078137526E-01
C    7.0209407250788036E-01    4.9251978345945435E-01    2.9747613620663560E-01
C    4.9423884663483797E-01    6.5065440170651645E-01    3.4604033904686771E-01
C    4.9302541032494801E-01    7.0117163204195510E-01    2.9543543504396230E-01
C    4.9664681005456857E-01    8.4723321724941136E-01    1.5151746810675901E-01
C    4.9416176975033188E-01    7.9630794969178820E-01    2.0146691211142023E-01
O    9.3110967055547134E-01    9.3015555021898977E-01    4.3781823113874130E-01
O    5.6766720942848237E-01    9.3305806808792380E-01    6.6875733590390452E-02
O    5.6804410147627138E-01    5.6795906964781762E-01    4.3686644995952795E-01
O    9.3302227096125301E-01    5.6762240103282102E-01    6.7066598953525361E-02
H    5.9478155167874347E-01    9.0632474934391549E-01    9.3536028622314943E-02
H    9.0631699392025511E-01    5.9465167535837049E-01    9.3844100709387937E-02
H    8.9031198088855235E-01    8.8815312296331272E-01    4.0943714613944443E-01
H    6.0925896280852987E-01    6.1070162092137870E-01    4.0511336656554781E-01
C    2.6825328121729325E-01    8.4585141608435194E-03    6.8511600966943720E-01
O    1.7163396140360518E-01    3.3393430676108659E-03    5.9360014803093619E-01
H    2.8077186109411728E-01    8.8087126799061884E-03    6.3458431587138275E-01
C    2.3302815932554169E-01    7.4590921534592588E-03    8.1419557068022697E-01
O    3.2983208131341835E-01    3.2061886995625971E-03    9.0566402453029593E-01
H    2.2049067909736383E-01    7.0234379407667037E-03    8.6472330236153405E-01
C    1.8579787283431334E-01    2.6710719627664986E-01    5.0644691414949872E-01
O    9.4366376939561791E-02    1.7114933660846232E-01    5.0174623467852886E-01
H    1.3528675660642100E-01    2.7968125425265433E-01    5.0668934032601121E-01
C    3.1480135981890783E-01    2.3124666026429022E-01    5.0565128646440982E-01
O    4.0624946074773566E-01    3.2714397754271124E-01    5.0186513493375540E-01
H    3.6531037256346255E-01    2.1866970759798948E-01    5.0528137856648925E-01
C    8.1414280751201853E-03    1.8621366936289591E-01    7.6692763909044448E-01
O    3.4893469311250923E-03    9.4984131811772343E-02    6.7029009813153173E-01
H    8.2369908050837423E-03    1.3564870515365263E-01    7.7930996793616658E-01
C    7.7109116078253586E-03    3.1535653958895654E-01    7.3207610183653671E-01
O    3.2108131669825839E-03    4.0659892250191082E-01    8.2865090677425823E-01
H    7.4886844742113436E-03    3.6591689576333980E-01    7.1968082152847090E-01
C    7.7169448217083705E-03    2.6845546089861888E-01    6.8497352464307282E-01
O    3.3059442193518222E-03    1.7167355776675364E-01    5.9338781144939090E-01
H    7.4792941584521785E-03    2.8103718690684981E-01    6.3445580173488381E-01
C    8.1305849664638184E-03    2.3311337270311466E-01    8.1403137387848745E-01
O    3.2108366520082992E-03    3.2982928581672261E-01    9.0563028004312007E-01
H    8.2350377514114614E-03    2.2051915813308678E-01    8.6454667138880925E-01
C    2.6762927969358807E-01    1.8452961009395033E-01    5.0564035011831476E-01
O    1.7119414919819614E-01    9.3965312509977264E-02    5.0176178526483028E-01
H    2.7973874095825979E-01    1.3390906952806936E-01    5.0525977169480107E-01
C    2.3297048756251038E-01    3.1383226461255220E-01    5.0647854571224149E-01
O    3.2969809599087163E-01    4.0437122962407462E-01    5.0214251119453213E-01
H    2.2086685268797063E-01    3.6445659159827642E-01    5.0677225282598914E-01
C    1.8608089050997462E-01    7.4635942532937155E-03    7.6713899773584893E-01
O    9.4803302014071431E-02    3.4530799031061996E-03    6.7041690336399007E-01
H    1.3552723164839980E-01    7.0188093316784304E-03    7.7956558869175629E-01
C    3.1519882298248553E-01    8.4648044775167686E-03    7.3216648593188494E-01
O    4.0654209045721151E-01    3.2151995801094810E-03    8.2862344192574167E-01
H    3.6575008662440828E-01    8.8526818017792153E-03    7.1973405925912648E-01
Zr    3.6082132589382543E-04    1.2041927337319114E-01    4.9969350801511692E-01
C    1.5295962650643177E-01    5.0296907405160867E-03    6.5178395043435844E-01
C    2.0340744803924521E-01    7.4448433433092747E-03    7.0231051519312515E-01
C    3.4836446179235819E-01    4.9157870028540759E-03    8.4745995325104462E-01
C    2.9788408988724963E-01    7.4560355867727612E-03    7.9699302243141901E-01
C    1.5241852892126892E-01    1.5214186480749503E-01    5.0327358244290976E-01
C    2.0295582133032769E-01    2.0228506447974887E-01    5.0556188376844746E-01
C    3.4819080314852446E-01    3.4617735746300526E-01    5.0345382420693974E-01
C    2.9763658580394131E-01    2.9607179958434277E-01    5.0560154484317987E-01
C    5.0343836539197906E-03    1.5312964895604284E-01    6.5159014746063260E-01
C    7.4419515255878602E-03    2.0358862418693788E-01    7.0211215683614459E-01
C    4.9013414699795536E-03    3.4840595171833327E-01    8.4743044387279820E-01
C    7.4188574334010573E-03    2.9798282122839870E-01    7.9689802970985668E-01
O    5.0223046577731710E-02    5.0234289291127818E-02    5.4935413410334188E-01
O    4.5053874196100174E-01    5.0133432490301555E-02    9.4986268901532345E-01
O    4.5062095434959654E-01    4.5012747507410567E-01    5.4910039108113207E-01
O    5.0159502204808380E-02    4.5053177383190418E-01    9.4995232400265828E-01
C    6.8480246024281577E-01    2.3090996728767704E-01    4.9399907574820651E-01
O    5.9294308712382049E-01    3.2711989393903035E-01    4.9831222304425876E-01
H    6.3432146121917221E-01    2.1818711209581246E-01    4.9425911630356900E-01
C    8.1370708782821011E-01    2.6678420127418939E-01    4.9337969951551680E-01
O    9.0561024068905904E-01    1.7100047553401659E-01    4.9818621668394064E-01
H    8.6418364832610173E-01    2.7951566682097323E-01    4.9315492561844693E-01
C    4.9205854178369174E-01    1.8499542676553371E-01    7.3252192566350338E-01
O    4.9823789053401801E-01    9.4033495226353861E-02    8.2893192334626609E-01
H    4.9216850128904999E-01    1.3440759258829590E-01    7.2024934082095293E-01
C    4.9188920235817207E-01    3.1422967830542758E-01    7.6726577374298388E-01
O    4.9541880513330305E-01    4.0513517286270367E-01    6.7013119676635124E-01
H    4.9188163968024823E-01    3.6482458931032674E-01    7.7952615364829825E-01
C    4.9143808285857205E-01    2.3181680095909651E-01    6.8540695190945544E-01
O    4.9528996526195057E-01    3.2751450259033521E-01    5.9377943127070532E-01
H    4.9108158370116622E-01    2.1923450899297595E-01    6.3489730977089409E-01
C    4.9251565466287700E-01    2.6739457127995137E-01    8.1440094730678414E-01
O    4.9822737488944419E-01    1.7110098962029160E-01    9.0587370311284732E-01
H    4.9299390846179303E-01    2.7998821969398247E-01    8.6491050005684056E-01
C    7.3206631941564726E-01    1.8418546093641200E-01    4.9392892578131942E-01
O    8.2913730162309607E-01    9.3415201217502200E-02    4.9837509236632693E-01
H    7.1994544195793464E-01    1.3355391463109656E-01    4.9409439365718338E-01
C    7.6645136224491794E-01    3.1349322651254152E-01    4.9340820104309563E-01
O    6.6966399239308794E-01    4.0425730557737016E-01    4.9850583263484000E-01
H    7.7855706784811451E-01    3.6412729988823594E-01    4.9317484238689252E-01
Zr    4.9919270244294556E-01    3.7838809015523728E-01    5.0003469032930659E-01
C    6.5112633018297617E-01    3.4613151025006750E-01    4.9672715385733446E-01
C    7.0173565149532702E-01    2.9582062583263485E-01    4.9425611571760464E-01
C    8.4754341270677458E-01    1.5170647500716275E-01    4.9657964397617865E-01
C    7.9678460252480932E-01    2.0186607571090290E-01    4.9416544852211169E-01
C    4.9630073436724692E-01    1.5221766036935788E-01    8.4774872710800508E-01
C    4.9313683989113699E-01    2.0253373375993844E-01    7.9726392569804738E-01
C    4.9391139214782320E-01    3.4684964811895624E-01    6.5178508034033100E-01
C    4.9188043363144612E-01    2.9668374560398630E-01    7.0252009717972008E-01
O    9.3335874875635616E-01    6.7123168500878586E-02    5.6758025992039385E-01
O    5.6627161456885799E-01    4.3185836583570736E-01    5.6795148406371787E-01
O    5.6771394350254700E-01    6.6982338848177808E-02    9.3301238770694983E-01
O    9.3302593387124066E-01    4.3228201802650973E-01    9.3308040912128709E-01
H    5.9414079525838825E-01    4.0575014954209171E-01    5.9445367047854636E-01
H    9.0596563958662424E-01    9.3911779640882653E-02    5.9389519242482969E-01
H    9.0632384374388097E-01    4.0515337554330200E-01    9.0639177829821982E-01
H    5.9475071157867709E-01    9.3778977387596940E-02    9.0632590452815764E-01
C    2.3189680727589587E-01    4.9138468095521864E-01    6.8534046936824744E-01
O    3.2766818554662186E-01    4.9518511723658371E-01    5.9363808143709451E-01
H    2.1929610229598465E-01    4.9086651253217739E-01    6.3483583468598503E-01
C    2.6744247013239342E-01    4.9279309536495752E-01    8.1432095783636282E-01
O    1.7111650738593578E-01    4.9823677252027126E-01    9.0584995666231571E-01
H    2.8005186260604759E-01    4.9338822773608332E-01    8.6482607020502200E-01
C    1.8594825595934186E-01    7.3215956992680309E-01    4.9549842348362116E-01
O    9.4659678597773425E-02    8.2882894820889019E-01    5.0128560160639124E-01
H    1.3538065886591233E-01    7.1980213685273742E-01    4.9618697943748763E-01
C    3.1501006240587548E-01    7.6689935321076830E-01    4.9363574968468110E-01
O    4.0636525341659141E-01    6.6988885359252515E-01    4.9838392116670255E-01
H    3.6557745767281408E-01    7.7926709794430393E-01    4.9289766554427905E-01
C    2.3282357341396120E-01    6.8502393164719266E-01    4.9512805729844062E-01
O    3.2927696657030586E-01    5.9326347581696737E-01    4.9822278844537576E-01
H    2.2022926955297248E-01    6.3450981126763162E-01    4.9555984509247664E-01
C    2.6811997901737494E-01    8.1404279419822712E-01    4.9397098769402331E-01
O    1.7146880152458174E-01    9.0580211348736950E-01    4.9837356860404475E-01
H    2.8070757177969630E-01    8.6456134105159821E-01    4.9349004386319473E-01
C    1.8506382659964207E-01    4.9200266237822132E-01    7.3245830684801572E-01
O    9.4041671343233491E-02    4.9827133258935935E-01    8.2892170378548957E-01
H    1.3447757427433968E-01    4.9193686057489938E-01    7.2017130755231629E-01
C    3.1428799338922886E-01    4.9216498709290391E-01    7.6718401404516856E-01
O    4.0526015794954717E-01    4.9542378209939519E-01    6.7006021454538645E-01
H    3.6487741657663497E-01    4.9226841097484703E-01    7.7946821258047860E-01
Zr    3.7912976634214057E-01    4.9850056785997171E-01    5.0007381746660751E-01
C    3.4698370450300886E-01    4.9390867065972816E-01    6.5168869292398346E-01
C    2.9677580801567416E-01    4.9198440900282786E-01    7.0242453625111378E-01
C    1.5223081839151117E-01    4.9634888334745275E-01    8.4772333644620756E-01
C    2.0256994885067475E-01    4.9324440010264931E-01    7.9721097033589183E-01
C    1.5270617384169138E-01    8.4753868275424937E-01    4.9806697744135275E-01
C    2.0324374836957387E-01    7.9699123778804060E-01    4.9542850076331085E-01
C    3.4817004380331840E-01    6.5142595880169230E-01    4.9672840881886549E-01
C    2.9771695422954525E-01    7.0207268011440660E-01    4.9471176317940285E-01
O    6.7126925301326398E-02    9.3362527757740443E-01    5.6806681702915107E-01
O    6.6965473227143149E-02    5.6768315821208659E-01    9.3312439327322849E-01
O    4.3238337827391610E-01    5.6555504016310620E-01    5.6759020439267294E-01
O    4.3226633594792679E-01    9.3300380874196975E-01    9.3295992617506962E-01
H    9.3584560357059213E-02    9.0581024763790319E-01    5.9426650206094611E-01
H    4.0636412716719034E-01    5.9367993762961091E-01    5.9389338396489311E-01
H    4.0509064219984325E-01    9.0633675250400958E-01    9.0628467393915846E-01
H    9.3797684827909095E-02    5.9474070317743954E-01    9.0649780516863609E-01
H    6.5245328276767089E-01    6.5193827306678842E-01    3.5150439404875627E-01
H    8.4581399337269314E-01    8.4339083075967924E-01    3.5784058386457473E-01
C    9.9197783811231022E-01    1.8516799742243312E-01    2.3252837386102035E-01
O    9.9653987107951414E-01    9.3175208109105914E-02    3.2998560798145332E-01
H    9.9180554974714796E-01    1.3467493374544215E-01    2.1980402581124739E-01
C    9.9254025244681909E-01    3.1414017247714032E-01    2.6800064474008295E-01
O    9.9677185467011220E-01    4.0626958954767389E-01    1.7149419485094095E-01
H    9.9282057859827988E-01    3.6460318647947298E-01    2.8081439724864760E-01
C    9.9202446863071869E-01    2.3240784389671118E-01    1.8567618112181317E-01
O    9.9680451641203260E-01    3.2971313428222121E-01    9.4410431360047356E-02
H    9.9189367000500106E-01    2.2002128514801567E-01    1.3510631183041283E-01
C    9.9250079828237714E-01    2.6690504113315844E-01    3.1480782268041124E-01
O    9.9684523871587527E-01    1.7103195278050681E-01    4.0624478694094845E-01
H    9.9273235428087736E-01    2.7927575841129626E-01    3.6537244510001915E-01
C    9.9505126120181298E-01    1.5140030811225688E-01    3.4812509672377273E-01
C    9.9269196729084008E-01    2.0204769827451155E-01    2.9747211073953944E-01
C    9.9516928233116619E-01    3.4802747052690608E-01    1.5271636350560758E-01
C    9.9276791829394206E-01    2.9726567266609588E-01    2.0303938825730838E-01
C    2.3258806620210243E-01    9.9130815396728744E-01    1.8574363369934405E-01
O    3.2975645595111019E-01    9.9679415036104035E-01    9.4414295718388844E-02
H    2.2016650242499722E-01    9.9060221394541514E-01    1.3518716114507595E-01
C    2.6721564237642326E-01    9.9326246173739230E-01    3.1484667431347818E-01
O    1.7121887581148632E-01    9.9682991277556288E-01    4.0631800647455696E-01
H    2.7960667086855673E-01    9.9409617030810327E-01    3.6540082884026187E-01
C    1.8540014918081713E-01    9.9127418155152569E-01    2.3263884916501421E-01
O    9.3537410033187163E-02    9.9645249189559915E-01    3.2998069200021685E-01
H    1.3489844819386923E-01    9.9053899194939699E-01    2.1997367572656515E-01
C    3.1439199167146809E-01    9.9329490914301832E-01    2.6799121206883997E-01
O    4.0638497168242860E-01    9.9674067102433384E-01    1.7145667228446684E-01
H    3.6486816393611160E-01    9.9420400239442319E-01    2.8072087585670324E-01
C    3.4814754463858011E-01    9.9514999634654533E-01    1.5269016970487309E-01
C    2.9744021418592442E-01    9.9277340124290581E-01    2.0305584538449434E-01
C    1.5176114045750766E-01    9.9500923195450208E-01    3.4820161124520144E-01
C    2.0235895594026085E-01    9.9270972588424855E-01    2.9754993172100341E-01
C    1.8587307266779654E-01    2.3288791244374948E-01    9.9189175426013998E-01
O    9.4402507018071666E-02    3.2978330629231728E-01    9.9679760318084409E-01
H    1.3533875137772680E-01    2.2036942051640562E-01    9.9179297407671652E-01
C    3.1496424124291283E-01    2.6795398779495594E-01    9.9232658681705521E-01
O    4.0647483056640277E-01    1.7141205470716431E-01    9.9678123119430095E-01
H    3.6549467475856512E-01    2.8047662885371932E-01    9.9257424296967178E-01
C    2.3288602709679151E-01    1.8587236193860540E-01    9.9189475116016446E-01
O    3.2978377361951955E-01    9.4394532045938395E-02    9.9679910859776133E-01
H    2.2036434536684260E-01    1.3533895238647667E-01    9.9179704417432346E-01
C    2.6795913131348698E-01    3.1496340435372544E-01    9.9232466224295546E-01
O    1.7141442926121572E-01    4.0647999650505612E-01    9.9678866811745404E-01
H    2.8048693345546999E-01    3.6549261096936281E-01    9.9257340295089358E-01
C    1.5262670097773068E-01    3.4829163240058358E-01    9.9511259152464826E-01
C    2.0309535974712381E-01    2.9774687369802738E-01    9.9260602740609105E-01
C    3.4829210085001183E-01    1.5261840977359964E-01    9.9511505552025736E-01
C    2.9774523554340354E-01    2.0309102055689093E-01    9.9261152053390467E-01
H    6.8620218934581378E-01    6.0828782491086075E-01    4.5599361490633916E-01
H    6.8767220337567170E-01    6.0960586838571429E-01    5.3191555611180341E-01
H    6.0563904060495677E-01    6.9214244290483107E-01    4.5240890856397292E-01
H    9.2213470499572181E-01    7.6667075414442276E-01    5.1672454483438834E-01
H    8.9136898956081356E-01    8.0857012353601299E-01    4.5886031598105176E-01
H    8.0406735999545731E-01    8.9471320770166451E-01    5.3368485168108493E-01
H    8.1090505680979896E-01    8.9120354436737859E-01    4.5761713295156248E-01
H    5.7460845522369508E-01    7.3502274133774981E-01    5.0884767079473836E-01
Zr    7.2029688511610000E-05    6.1920739453682683E-01    2.5252279063498118E-04
Zr    8.8004892026554515E-01    4.9990660627683575E-01    1.1940361213845862E-04
Zr    8.8243907217004236E-01    1.6084210661446445E-04    4.9876325218402301E-01
Zr    1.0005062040517048E+00    9.2207766312109979E-04    6.2015473844625202E-01
H    2.4147637279958154E-03    6.3607274607497977E-01    7.2010373742903455E-01
H    3.3544247155020360E-03    7.2187125105377681E-01    6.3604658003811509E-01
Zr    5.4564021500386466E-04    8.8299224299587487E-01    5.0005725579621019E-01
Zr    9.5398439523683728E-06    4.9997231699480965E-01    8.8018586433184975E-01
Zr   -1.8198167459041888E-03    9.9730585357009605E-01    3.8223234321915966E-01
Zr    4.9997033256700768E-01    1.0000002827755361E+00    1.2000712141001908E-01
Zr    1.2069328407691980E-01    1.0003861343894378E+00    4.9998266804148583E-01
H    7.2166226541140222E-01   -1.6272597946465964E-03    6.3486709353572846E-01
Zr    4.9996680315336439E-01    2.9757338133249329E-05    8.8003629657594251E-01
Zr    6.1927835734046732E-01    8.7412448887865717E-05    9.9991132227169044E-01
Zr    4.9992095595055791E-01    8.8009844743056598E-01    9.9973536353032411E-01
       UNIT angstrom
       SCALED  T
     &END COORD
     &KIND H
       BASIS_SET DZVP-MOLOPT-SR-GTH
       POTENTIAL GTH-PBE-q1
     &END KIND
     &KIND C
       BASIS_SET DZVP-MOLOPT-SR-GTH
       POTENTIAL GTH-PBE-q4
     &END KIND
     &KIND O
       BASIS_SET DZVP-MOLOPT-SR-GTH
       POTENTIAL GTH-PBE-q6
     &END KIND
     &KIND Zr
       BASIS_SET DZVP-MOLOPT-SR-GTH
       POTENTIAL GTH-PBE-q12
     &END KIND
     &TOPOLOGY
       NUMBER_OF_ATOMS  456
       MULTIPLE_UNIT_CELL  1 1 1
     &END TOPOLOGY
   &END SUBSYS
 &END FORCE_EVAL
